# Supplementary material for: Psychological distress among parents with emigrant offspring: A mixed-methods study from Changunarayan Municipality, Nepal
Source: PLoS One. 2025 Aug 6;20(8):e0329071. doi: 10.1371/journal.pone.0329071 (PMC12327691; doi:10.1371/journal.pone.0329071)
Supplement: S1 File — (XLSX) [file pone.0329071.s003.xlsx]

## Sheet: Left Behind Parents_Dataset PLO
FORM	AGE	SEX	RELIGION	OTHER	ETHNICIT	OTHER1	FAMILY	MARRIAGE	EDUCATIO	OCCUPATI	OTHER2	ALLOWANC	OTHER3	OTHER4	ALCOHOL	CURRENTU	ALCO1	ALCO2	ALCO3	ALCO4	ALCO5	ALCO6	ALCOOTHE	HABIT	SMHABIT	SMTYPE1	SMTYPE2	SMTYPE3	SMTYPE4	SMTYPE5	SMOTHER	SMLESS	SMLESS1	SMLESS2	SMLESS3	SMLESS4	SMLESS5	SMLEOTHE	CHRONIC	CHRON1	CHRON2	CHRON3	CHRON4	CHRON5	CHRON6	CHRON7	OTHERS	NUMBER	EXTREME1
2	62	1	1		4		6	1	6	6		2	#NULL!		1	#NULL!	#NULL!	#NULL!	#NULL!	#NULL!	#NULL!	#NULL!		4	#NULL!	0	0	0	0	0		0	0	0	0	0	0		2	#NULL!	#NULL!	#NULL!	#NULL!	#NULL!	#NULL!	#NULL!		0	#NULL!
6	50	2	1		3		3	1	2	2		2	#NULL!		1	#NULL!	#NULL!	#NULL!	#NULL!	#NULL!	#NULL!	#NULL!		4	#NULL!	0	0	0	0	0		0	0	0	0	0	0		1	1	2	2	2	2	2	2		1	#NULL!
8	53	1	1		4		3	1	4	3		2	#NULL!		1	#NULL!	#NULL!	#NULL!	#NULL!	#NULL!	#NULL!	#NULL!		4	#NULL!	0	0	0	0	0		0	0	0	0	0	0		1	2	2	2	2	2	2	1	gastritis	1	#NULL!
12	60	1	5	aethist	2		3	1	6	6		2	#NULL!		2	4	2	2	1	2	2	2		4	#NULL!	0	0	0	0	0		0	0	0	0	0	0		1	1	1	2	2	2	2	1	cholestrol	3	#NULL!
14	45	2	1		4		5	1	2	3		2	#NULL!		1	#NULL!	#NULL!	#NULL!	#NULL!	#NULL!	#NULL!	#NULL!		4	#NULL!	0	0	0	0	0		0	0	0	0	0	0		2	#NULL!	#NULL!	#NULL!	#NULL!	#NULL!	#NULL!	#NULL!		0	#NULL!
16	42	2	1		4		3	1	2	2		2	#NULL!		1	#NULL!	#NULL!	#NULL!	#NULL!	#NULL!	#NULL!	#NULL!		4	#NULL!	0	0	0	0	0		0	0	0	0	0	0		1	2	1	2	2	2	2	2		1	#NULL!
19	46	2	1		4		4	1	4	2		2	#NULL!		1	#NULL!	#NULL!	#NULL!	#NULL!	#NULL!	#NULL!	#NULL!		4	#NULL!	0	0	0	0	0		0	0	0	0	0	0		2	#NULL!	#NULL!	#NULL!	#NULL!	#NULL!	#NULL!	#NULL!		0	#NULL!
21	50	2	1		4		3	1	4	2		2	#NULL!		1	#NULL!	#NULL!	#NULL!	#NULL!	#NULL!	#NULL!	#NULL!		4	#NULL!	0	0	0	0	0		0	0	0	0	0	0		2	#NULL!	#NULL!	#NULL!	#NULL!	#NULL!	#NULL!	#NULL!		0	#NULL!
22	40	2	1		4		5	1	4	2		2	#NULL!		1	#NULL!	#NULL!	#NULL!	#NULL!	#NULL!	#NULL!	#NULL!		4	#NULL!	0	0	0	0	0		0	0	0	0	0	0		1	1	2	2	2	2	2	1	thyroid, cholestrol	3	1
27	46	2	1		4		4	1	3	2		2	#NULL!		1	#NULL!	#NULL!	#NULL!	#NULL!	#NULL!	#NULL!	#NULL!		4	#NULL!	0	0	0	0	0		0	0	0	0	0	0		2	#NULL!	#NULL!	#NULL!	#NULL!	#NULL!	#NULL!	#NULL!		0	#NULL!
28	47	1	1		4		2	1	4	2		2	#NULL!		1	#NULL!	#NULL!	#NULL!	#NULL!	#NULL!	#NULL!	#NULL!		2	#NULL!	0	0	0	0	0		1	1	2	2	2	2		2	#NULL!	#NULL!	#NULL!	#NULL!	#NULL!	#NULL!	#NULL!		0	1
32	56	2	1		3		7	2	2	2		2	#NULL!		2	2	2	2	2	2	1	2		4	#NULL!	0	0	0	0	0		0	0	0	0	0	0		2	#NULL!	#NULL!	#NULL!	#NULL!	#NULL!	#NULL!	#NULL!		0	#NULL!
37	42	2	1		4		2	1	2	3		2	#NULL!		1	#NULL!	#NULL!	#NULL!	#NULL!	#NULL!	#NULL!	#NULL!		4	#NULL!	0	0	0	0	0		0	0	0	0	0	0		1	1	2	2	2	2	2	2		1	1
48	42	2	1		4		2	1	4	3		2	#NULL!		1	#NULL!	#NULL!	#NULL!	#NULL!	#NULL!	#NULL!	#NULL!		4	#NULL!	0	0	0	0	0		0	0	0	0	0	0		1	2	2	2	2	2	2	1	neuro. problem	1	#NULL!
50	47	2	5	sanchai	4		4	1	3	3		2	#NULL!		1	#NULL!	#NULL!	#NULL!	#NULL!	#NULL!	#NULL!	#NULL!		4	#NULL!	0	0	0	0	0		0	0	0	0	0	0		2	#NULL!	#NULL!	#NULL!	#NULL!	#NULL!	#NULL!	#NULL!		0	#NULL!
51	50	2	1		2		8	1	3	3		2	#NULL!		2	3	2	2	2	1	2	2		4	#NULL!	0	0	0	0	0		0	0	0	0	0	0		1	2	2	2	1	2	2	2		1	#NULL!
53	50	2	1		4		2	1	6	4		2	#NULL!		1	#NULL!	#NULL!	#NULL!	#NULL!	#NULL!	#NULL!	#NULL!		4	#NULL!	0	0	0	0	0		0	0	0	0	0	0		1	2	1	2	2	2	2	1	thyroid	2	#NULL!
59	63	2	3		4		2	2	1	2		2	#NULL!		1	#NULL!	#NULL!	#NULL!	#NULL!	#NULL!	#NULL!	#NULL!		4	#NULL!	0	0	0	0	0		0	0	0	0	0	0		1	1	1	1	2	2	2	1	cholestrol, migraine	5	2
71	41	2	1		4		3	1	3	3		2	#NULL!		1	#NULL!	#NULL!	#NULL!	#NULL!	#NULL!	#NULL!	#NULL!		4	#NULL!	0	0	0	0	0		0	0	0	0	0	0		2	#NULL!	#NULL!	#NULL!	#NULL!	#NULL!	#NULL!	#NULL!		0	#NULL!
74	44	2	1		4		3	2	4	1		1	2		1	#NULL!	#NULL!	#NULL!	#NULL!	#NULL!	#NULL!	#NULL!		4	#NULL!	0	0	0	0	0		0	0	0	0	0	0		1	1	2	2	2	2	2	2		1	1
75	45	2	1		2		7	1	2	2		2	#NULL!		2	3	2	2	2	2	1	2		4	#NULL!	0	0	0	0	0		0	0	0	0	0	0		1	1	2	2	2	2	2	1	heart problem, neuro. problem	3	#NULL!
76	47	2	1		4		5	1	2	2		2	#NULL!		1	#NULL!	#NULL!	#NULL!	#NULL!	#NULL!	#NULL!	#NULL!		4	#NULL!	0	0	0	0	0		0	0	0	0	0	0		2	#NULL!	#NULL!	#NULL!	#NULL!	#NULL!	#NULL!	#NULL!		0	#NULL!
87	41	2	1		4		4	1	3	2		2	#NULL!		1	#NULL!	#NULL!	#NULL!	#NULL!	#NULL!	#NULL!	#NULL!		4	#NULL!	0	0	0	0	0		0	0	0	0	0	0		1	2	2	2	2	2	2	1	skin problem, gastritis	2	#NULL!
95	52	1	1		4		4	1	4	1		2	#NULL!		3	#NULL!	#NULL!	#NULL!	#NULL!	#NULL!	#NULL!	#NULL!		4	#NULL!	0	0	0	0	0		0	0	0	0	0	0		1	2	2	2	2	2	2	1	gastritis	1	#NULL!
101	48	1	2		2		3	1	2	7		2	#NULL!		2	3	2	2	2	2	1	2		2	#NULL!	0	0	0	0	0		1	2	2	2	1	2		2	#NULL!	#NULL!	#NULL!	#NULL!	#NULL!	#NULL!	#NULL!		0	1
102	52	1	1		2		6	1	5	6		2	#NULL!		1	#NULL!	#NULL!	#NULL!	#NULL!	#NULL!	#NULL!	#NULL!		4	#NULL!	0	0	0	0	0		0	0	0	0	0	0		2	#NULL!	#NULL!	#NULL!	#NULL!	#NULL!	#NULL!	#NULL!		0	#NULL!
105	51	2	1		2		7	1	3	1		2	#NULL!		1	#NULL!	#NULL!	#NULL!	#NULL!	#NULL!	#NULL!	#NULL!		4	#NULL!	0	0	0	0	0		0	0	0	0	0	0		1	2	2	2	2	2	2	1	thyroid	1	#NULL!
110	50	1	1		4		3	1	3	1		2	#NULL!		1	#NULL!	#NULL!	#NULL!	#NULL!	#NULL!	#NULL!	#NULL!		2	#NULL!	0	0	0	0	0		1	2	2	2	1	2		2	#NULL!	#NULL!	#NULL!	#NULL!	#NULL!	#NULL!	#NULL!		0	#NULL!
112	52	2	1		4		2	2	1	2		1	2		1	#NULL!	#NULL!	#NULL!	#NULL!	#NULL!	#NULL!	#NULL!		4	#NULL!	0	0	0	0	0		0	0	0	0	0	0		2	#NULL!	#NULL!	#NULL!	#NULL!	#NULL!	#NULL!	#NULL!		0	#NULL!
114	53	2	1		4		2	2	1	2		2	#NULL!		1	#NULL!	#NULL!	#NULL!	#NULL!	#NULL!	#NULL!	#NULL!		4	#NULL!	0	0	0	0	0		0	0	0	0	0	0		1	2	2	2	2	2	2	1	gastritis	1	#NULL!
120	56	2	1		4		3	1	2	1		2	#NULL!		1	#NULL!	#NULL!	#NULL!	#NULL!	#NULL!	#NULL!	#NULL!		1	1	1	2	2	2	2		0	0	0	0	0	0		2	#NULL!	#NULL!	#NULL!	#NULL!	#NULL!	#NULL!	#NULL!		0	2
123	46	2	1		4		4	1	4	1		2	#NULL!		1	#NULL!	#NULL!	#NULL!	#NULL!	#NULL!	#NULL!	#NULL!		4	#NULL!	#NULL!	#NULL!	#NULL!	#NULL!	#NULL!		0	0	0	0	0	0		1	2	2	1	2	2	2	2		1	#NULL!
124	51	1	1		4		4	1	5	7		2	#NULL!		3	#NULL!	#NULL!	#NULL!	#NULL!	#NULL!	#NULL!	#NULL!		1	1	1	2	2	2	2		0	0	0	0	0	0		2	#NULL!	#NULL!	#NULL!	#NULL!	#NULL!	#NULL!	#NULL!		0	1
128	50	2	1		4		5	1	1	2		2	#NULL!		1	#NULL!	#NULL!	#NULL!	#NULL!	#NULL!	#NULL!	#NULL!		4	#NULL!	#NULL!	#NULL!	#NULL!	#NULL!	#NULL!		0	0	0	0	0	0		2	#NULL!	#NULL!	#NULL!	#NULL!	#NULL!	#NULL!	#NULL!		0	#NULL!
136	52	2	1		4		4	1	3	3		2	#NULL!		1	#NULL!	#NULL!	#NULL!	#NULL!	#NULL!	#NULL!	#NULL!		1	1	1	2	2	2	2		0	0	0	0	0	0		2	#NULL!	#NULL!	#NULL!	#NULL!	#NULL!	#NULL!	#NULL!		0	#NULL!
140	59	2	2		3		6	1	2	1		2	#NULL!		1	#NULL!	#NULL!	#NULL!	#NULL!	#NULL!	#NULL!	#NULL!		4	#NULL!	#NULL!	#NULL!	#NULL!	#NULL!	#NULL!		0	0	0	0	0	0		2	#NULL!	#NULL!	#NULL!	#NULL!	#NULL!	#NULL!	#NULL!		0	1
141	65	2	2		3		1	2	1	1		1	2		2	1	2	2	2	2	1	2		3	1	1	2	2	2	2		1	2	2	2	1	2		2	#NULL!	#NULL!	#NULL!	#NULL!	#NULL!	#NULL!	#NULL!		0	#NULL!
145	70	1	1		2		4	1	1	7		1	1		1	#NULL!	#NULL!	#NULL!	#NULL!	#NULL!	#NULL!	#NULL!		4	#NULL!	0	0	0	0	0		0	0	0	0	0	0		1	2	2	2	2	2	2	1	neuro. problem	1	#NULL!
147	60	2	1		4		2	1	2	2		2	#NULL!		1	#NULL!	#NULL!	#NULL!	#NULL!	#NULL!	#NULL!	#NULL!		4	#NULL!	0	0	0	0	0		0	0	0	0	0	0		1	1	2	2	2	2	2	1	thyroid	2	#NULL!
159	52	2	1		4		3	1	4	4		2	#NULL!		1	#NULL!	#NULL!	#NULL!	#NULL!	#NULL!	#NULL!	#NULL!		1	1	1	2	2	2	2		0	0	0	0	0	0		2	#NULL!	#NULL!	#NULL!	#NULL!	#NULL!	#NULL!	#NULL!		0	#NULL!
163	47	2	1		4		3	1	3	1		2	#NULL!		1	#NULL!	#NULL!	#NULL!	#NULL!	#NULL!	#NULL!	#NULL!		4	#NULL!	0	0	0	0	0		0	0	0	0	0	0		1	1	2	2	2	2	2	2		1	#NULL!
169	52	2	1		4		4	1	4	2		2	#NULL!		1	#NULL!	#NULL!	#NULL!	#NULL!	#NULL!	#NULL!	#NULL!		4	#NULL!	0	0	0	0	0		0	0	0	0	0	0		1	2	2	2	2	2	2	1	heart problem, thyroid	2	#NULL!
170	56	2	1		4		4	1	3	2		2	#NULL!		1	#NULL!	#NULL!	#NULL!	#NULL!	#NULL!	#NULL!	#NULL!		4	#NULL!	0	0	0	0	0		0	0	0	0	0	0		2	#NULL!	#NULL!	#NULL!	#NULL!	#NULL!	#NULL!	#NULL!		0	#NULL!
171	62	2	1		4		6	1	3	2		2	#NULL!		1	#NULL!	#NULL!	#NULL!	#NULL!	#NULL!	#NULL!	#NULL!		4	#NULL!	0	0	0	0	0		0	0	0	0	0	0		1	1	1	2	2	2	2	1	cholestrol, thyroid	4	#NULL!
172	49	2	1		4		3	1	4	2		2	#NULL!		1	#NULL!	#NULL!	#NULL!	#NULL!	#NULL!	#NULL!	#NULL!		4	#NULL!	0	0	0	0	0		0	0	0	0	0	0		2	#NULL!	#NULL!	#NULL!	#NULL!	#NULL!	#NULL!	#NULL!		0	#NULL!
173	44	1	1		4		4	1	3	3		2	#NULL!		1	#NULL!	#NULL!	#NULL!	#NULL!	#NULL!	#NULL!	#NULL!		1	1	1	2	2	2	2		0	0	0	0	0	0		2	#NULL!	#NULL!	#NULL!	#NULL!	#NULL!	#NULL!	#NULL!		0	#NULL!
174	59	2	1		4		7	1	2	1		2	#NULL!		1	#NULL!	#NULL!	#NULL!	#NULL!	#NULL!	#NULL!	#NULL!		4	#NULL!	0	0	0	0	0		0	0	0	0	0	0		1	2	1	2	2	2	2	2		1	1
176	49	2	1		4		3	1	2	2		2	#NULL!		1	#NULL!	#NULL!	#NULL!	#NULL!	#NULL!	#NULL!	#NULL!		4	#NULL!	0	0	0	0	0		0	0	0	0	0	0		1	2	2	2	1	2	2	2		1	#NULL!
180	49	2	3		2		6	1	2	1		2	#NULL!		1	#NULL!	#NULL!	#NULL!	#NULL!	#NULL!	#NULL!	#NULL!		1	1	1	2	2	2	2		0	0	0	0	0	0		2	#NULL!	#NULL!	#NULL!	#NULL!	#NULL!	#NULL!	#NULL!		0	#NULL!
181	45	2	1		4		4	1	4	2		2	#NULL!		1	#NULL!	#NULL!	#NULL!	#NULL!	#NULL!	#NULL!	#NULL!		4	#NULL!	0	0	0	0	0		0	0	0	0	0	0		2	#NULL!	#NULL!	#NULL!	#NULL!	#NULL!	#NULL!	#NULL!		0	#NULL!
184	50	2	1		4		2	2	2	6		2	#NULL!		1	#NULL!	#NULL!	#NULL!	#NULL!	#NULL!	#NULL!	#NULL!		4	#NULL!	0	0	0	0	0		0	0	0	0	0	0		2	#NULL!	#NULL!	#NULL!	#NULL!	#NULL!	#NULL!	#NULL!		0	#NULL!
188	50	2	1		4		4	1	4	2		2	#NULL!		1	#NULL!	#NULL!	#NULL!	#NULL!	#NULL!	#NULL!	#NULL!		4	#NULL!	0	0	0	0	0		0	0	0	0	0	0		2	#NULL!	#NULL!	#NULL!	#NULL!	#NULL!	#NULL!	#NULL!		0	#NULL!
189	52	2	1		4		3	2	4	1		2	#NULL!		1	#NULL!	#NULL!	#NULL!	#NULL!	#NULL!	#NULL!	#NULL!		4	#NULL!	0	0	0	0	0		0	0	0	0	0	0		2	#NULL!	#NULL!	#NULL!	#NULL!	#NULL!	#NULL!	#NULL!		0	#NULL!
190	47	2	1		4		4	1	5	2		2	#NULL!		1	#NULL!	#NULL!	#NULL!	#NULL!	#NULL!	#NULL!	#NULL!		4	#NULL!	0	0	0	0	0		0	0	0	0	0	0		2	#NULL!	#NULL!	#NULL!	#NULL!	#NULL!	#NULL!	#NULL!		0	#NULL!
193	50	2	1		4		2	1	4	2		2	#NULL!		1	#NULL!	#NULL!	#NULL!	#NULL!	#NULL!	#NULL!	#NULL!		4	#NULL!	0	0	0	0	0		0	0	0	0	0	0		2	#NULL!	#NULL!	#NULL!	#NULL!	#NULL!	#NULL!	#NULL!		0	#NULL!
194	53	2	1		4		3	1	4	2		2	#NULL!		1	#NULL!	#NULL!	#NULL!	#NULL!	#NULL!	#NULL!	#NULL!		4	#NULL!	0	0	0	0	0		0	0	0	0	0	0		2	#NULL!	#NULL!	#NULL!	#NULL!	#NULL!	#NULL!	#NULL!		0	#NULL!
196	50	1	1		4		3	1	4	2		2	#NULL!		1	#NULL!	#NULL!	#NULL!	#NULL!	#NULL!	#NULL!	#NULL!		4	#NULL!	0	0	0	0	0		0	0	0	0	0	0		2	#NULL!	#NULL!	#NULL!	#NULL!	#NULL!	#NULL!	#NULL!		0	#NULL!
206	63	1	1		2		4	1	3	1		2	#NULL!		2	3	2	2	2	2	1	2		1	1	1	2	2	2	2		0	0	0	0	0	0		2	#NULL!	#NULL!	#NULL!	#NULL!	#NULL!	#NULL!	#NULL!		0	#NULL!
212	49	2	1		4		4	1	5	3		2	#NULL!		1	#NULL!	#NULL!	#NULL!	#NULL!	#NULL!	#NULL!	#NULL!		4	#NULL!	0	0	0	0	0		0	0	0	0	0	0		1	2	1	2	2	2	2	2		1	#NULL!
1	79	1	1		4		6	1	2	6		2	#NULL!		1	#NULL!	#NULL!	#NULL!	#NULL!	#NULL!	#NULL!	#NULL!		4	#NULL!	0	0	0	0	0		0	0	0	0	0	0		1	2	2	2	2	2	1	1	cholestrol	2	#NULL!
3	62	2	1		4		5	2	6	2		1	2		1	#NULL!	#NULL!	#NULL!	#NULL!	#NULL!	#NULL!	#NULL!		4	#NULL!	0	0	0	0	0		0	0	0	0	0	0		1	1	1	2	2	2	2	2		2	#NULL!
4	41	1	1		3		5	1	4	8	real estate	2	#NULL!		2	3	2	2	1	2	1	2		1	1	1	2	2	2	2		0	0	0	0	0	0		2	#NULL!	#NULL!	#NULL!	#NULL!	#NULL!	#NULL!	#NULL!		0	1
5	46	2	1		4		3	1	4	2		2	#NULL!		1	#NULL!	#NULL!	#NULL!	#NULL!	#NULL!	#NULL!	#NULL!		4	#NULL!	0	0	0	0	0		0	0	0	0	0	0		1	1	2	2	2	2	2	2		1	#NULL!
7	45	2	1		3		2	1	2	3		2	#NULL!		1	#NULL!	#NULL!	#NULL!	#NULL!	#NULL!	#NULL!	#NULL!		4	#NULL!	0	0	0	0	0		0	0	0	0	0	0		2	#NULL!	#NULL!	#NULL!	#NULL!	#NULL!	#NULL!	#NULL!		0	#NULL!
9	57	1	1		2		3	1	3	1		2	#NULL!		2	1	2	2	2	2	1	2		1	1	1	2	2	2	2		0	0	0	0	0	0		2	#NULL!	#NULL!	#NULL!	#NULL!	#NULL!	#NULL!	#NULL!		0	#NULL!
10	57	2	1		3		2	1	2	3		2	#NULL!		1	#NULL!	#NULL!	#NULL!	#NULL!	#NULL!	#NULL!	#NULL!		4	#NULL!	#NULL!	#NULL!	#NULL!	#NULL!	#NULL!		0	0	0	0	0	0		1	2	2	2	2	2	2	1	thyroid	1	#NULL!
11	63	1	1		4		3	1	4	7		2	#NULL!		1	#NULL!	#NULL!	#NULL!	#NULL!	#NULL!	#NULL!	#NULL!		4	#NULL!	#NULL!	#NULL!	#NULL!	#NULL!	#NULL!		0	0	0	0	0	0		1	1	2	2	2	2	2	2		1	#NULL!
13	67	2	1		4		5	2	2	2		1	2		1	#NULL!	#NULL!	#NULL!	#NULL!	#NULL!	#NULL!	#NULL!		4	#NULL!	#NULL!	#NULL!	#NULL!	#NULL!	#NULL!		0	0	0	0	0	0		1	1	2	2	2	2	2	1	cholestrol	2	#NULL!
15	62	2	1		4		5	1	1	2		2	#NULL!		1	#NULL!	#NULL!	#NULL!	#NULL!	#NULL!	#NULL!	#NULL!		4	#NULL!	#NULL!	#NULL!	#NULL!	#NULL!	#NULL!		0	0	0	0	0	0		1	2	1	2	2	2	2	1	gastritis	2	#NULL!
17	69	1	1		4		5	1	6	7		2	#NULL!		2	4	1	2	2	2	2	2		4	#NULL!	#NULL!	#NULL!	#NULL!	#NULL!	#NULL!		0	0	0	0	0	0		1	1	1	2	2	2	2	2		2	#NULL!
20	73	1	1		4		4	2	2	1		1	1		1	#NULL!	#NULL!	#NULL!	#NULL!	#NULL!	#NULL!	#NULL!		4	#NULL!	#NULL!	#NULL!	#NULL!	#NULL!	#NULL!		0	0	0	0	0	0		1	1	2	2	2	2	2	2		1	#NULL!
23	70	2	1		2		8	1	2	1		1	1		2	1	2	2	2	2	1	2		1	1	1	2	2	2	2		0	0	0	0	0	0		2	#NULL!	#NULL!	#NULL!	#NULL!	#NULL!	#NULL!	#NULL!		0	#NULL!
24	49	1	1		2		3	1	1	1		2	#NULL!		2	2	2	2	2	2	1	2		1	1	1	2	2	2	2		0	0	0	0	0	0		2	#NULL!	#NULL!	#NULL!	#NULL!	#NULL!	#NULL!	#NULL!		0	#NULL!
25	40	1	1		2		5	1	3	4		2	#NULL!		2	1	2	2	2	2	1	2		4	#NULL!	#NULL!	#NULL!	#NULL!	#NULL!	#NULL!		0	0	0	0	0	0		2	#NULL!	#NULL!	#NULL!	#NULL!	#NULL!	#NULL!	#NULL!		0	#NULL!
26	69	1	1		4		6	1	2	1		2	#NULL!		2	1	2	2	2	2	1	2		2	#NULL!	#NULL!	#NULL!	#NULL!	#NULL!	#NULL!		1	2	2	2	1	2		2	#NULL!	#NULL!	#NULL!	#NULL!	#NULL!	#NULL!	#NULL!		0	#NULL!
29	55	1	1		4		2	1	4	2		2	#NULL!		1	#NULL!	#NULL!	#NULL!	#NULL!	#NULL!	#NULL!	#NULL!		4	#NULL!	#NULL!	#NULL!	#NULL!	#NULL!	#NULL!		0	0	0	0	0	0		1	1	2	2	2	2	2	2		1	#NULL!
30	56	2	1		3		4	1	5	2		2	#NULL!		1	#NULL!	#NULL!	#NULL!	#NULL!	#NULL!	#NULL!	#NULL!		4	#NULL!	#NULL!	#NULL!	#NULL!	#NULL!	#NULL!		0	0	0	0	0	0		1	2	1	2	2	2	2	2		1	#NULL!
31	47	1	1		2		3	1	4	3		2	#NULL!		2	3	2	2	2	2	1	2		4	#NULL!	#NULL!	#NULL!	#NULL!	#NULL!	#NULL!		0	0	0	0	0	0		2	#NULL!	#NULL!	#NULL!	#NULL!	#NULL!	#NULL!	#NULL!		0	1
33	56	1	1		4		6	1	4	4		2	#NULL!		1	#NULL!	#NULL!	#NULL!	#NULL!	#NULL!	#NULL!	#NULL!		4	#NULL!	#NULL!	#NULL!	#NULL!	#NULL!	#NULL!		0	0	0	0	0	0		2	#NULL!	#NULL!	#NULL!	#NULL!	#NULL!	#NULL!	#NULL!		0	#NULL!
34	68	2	1		2		6	1	1	1		2	#NULL!		2	1	2	2	2	2	1	2		4	#NULL!	#NULL!	#NULL!	#NULL!	#NULL!	#NULL!		0	0	0	0	0	0		2	#NULL!	#NULL!	#NULL!	#NULL!	#NULL!	#NULL!	#NULL!		0	#NULL!
35	53	2	1		4		4	1	3	1		2	#NULL!		1	#NULL!	#NULL!	#NULL!	#NULL!	#NULL!	#NULL!	#NULL!		4	#NULL!	#NULL!	#NULL!	#NULL!	#NULL!	#NULL!		0	0	0	0	0	0		1	2	2	2	2	2	2	1	neuro. problem	1	1
38	65	2	1		4		1	2	2	1		1	2		1	#NULL!	#NULL!	#NULL!	#NULL!	#NULL!	#NULL!	#NULL!		4	#NULL!	#NULL!	#NULL!	#NULL!	#NULL!	#NULL!		0	0	0	0	0	0		2	#NULL!	#NULL!	#NULL!	#NULL!	#NULL!	#NULL!	#NULL!		0	#NULL!
39	55	2	1		4		3	2	2	1		2	#NULL!		1	#NULL!	#NULL!	#NULL!	#NULL!	#NULL!	#NULL!	#NULL!		1	1	1	2	2	2	2		0	0	0	0	0	0		1	2	2	2	2	2	2	1	neuro. problem	1	#NULL!
40	52	2	1		4		4	1	1	2		2	#NULL!		1	#NULL!	#NULL!	#NULL!	#NULL!	#NULL!	#NULL!	#NULL!		4	#NULL!	#NULL!	#NULL!	#NULL!	#NULL!	#NULL!		0	0	0	0	0	0		1	2	2	2	1	2	2	1	heart problem	2	#NULL!
41	70	2	1		4		4	1	1	2		1	1		1	#NULL!	#NULL!	#NULL!	#NULL!	#NULL!	#NULL!	#NULL!		1	1	1	2	2	2	2		0	0	0	0	0	0		1	1	1	2	2	2	2	2		2	#NULL!
43	51	2	1		2		6	1	2	2		2	#NULL!		2	3	2	2	2	2	1	2		1	2	1	2	2	2	2		0	0	0	0	0	0		2	#NULL!	#NULL!	#NULL!	#NULL!	#NULL!	#NULL!	#NULL!		0	#NULL!
44	66	2	1		4		6	1	2	3		2	#NULL!		1	#NULL!	#NULL!	#NULL!	#NULL!	#NULL!	#NULL!	#NULL!		4	#NULL!	#NULL!	#NULL!	#NULL!	#NULL!	#NULL!		0	0	0	0	0	0		1	1	2	2	2	2	2	2		1	#NULL!
45	54	2	2		3		4	1	2	2		2	#NULL!		2	1	2	2	2	2	1	2		4	#NULL!	#NULL!	#NULL!	#NULL!	#NULL!	#NULL!		0	0	0	0	0	0		1	2	2	2	2	2	2	1	thyroid	1	1
46	64	2	1		4		6	1	1	2		2	#NULL!		1	#NULL!	#NULL!	#NULL!	#NULL!	#NULL!	#NULL!	#NULL!		4	#NULL!	#NULL!	#NULL!	#NULL!	#NULL!	#NULL!		0	0	0	0	0	0		1	2	2	2	2	2	2	1	gastritis	1	#NULL!
47	50	1	1		1		1	1	3	3		2	#NULL!		3	#NULL!	#NULL!	#NULL!	#NULL!	#NULL!	#NULL!	#NULL!		1	1	1	2	2	2	2		0	0	0	0	0	0		2	#NULL!	#NULL!	#NULL!	#NULL!	#NULL!	#NULL!	#NULL!		0	#NULL!
49	41	2	1		4		2	1	2	2		2	#NULL!		1	#NULL!	#NULL!	#NULL!	#NULL!	#NULL!	#NULL!	#NULL!		4	#NULL!	#NULL!	#NULL!	#NULL!	#NULL!	#NULL!		0	0	0	0	0	0		2	#NULL!	#NULL!	#NULL!	#NULL!	#NULL!	#NULL!	#NULL!		0	#NULL!
54	65	1	1		4		7	1	4	7		2	#NULL!		1	#NULL!	#NULL!	#NULL!	#NULL!	#NULL!	#NULL!	#NULL!		1	1	1	2	2	2	2		0	0	0	0	0	0		2	#NULL!	#NULL!	#NULL!	#NULL!	#NULL!	#NULL!	#NULL!		0	#NULL!
55	51	2	5	nature worshipper	3		3	1	4	2		2	#NULL!		2	4	2	2	1	2	1	2		4	#NULL!	#NULL!	#NULL!	#NULL!	#NULL!	#NULL!		0	0	0	0	0	0		1	2	2	2	2	2	2	1	anxiety	1	#NULL!
56	43	2	1		4		4	1	4	2		2	#NULL!		1	#NULL!	#NULL!	#NULL!	#NULL!	#NULL!	#NULL!	#NULL!		4	#NULL!	#NULL!	#NULL!	#NULL!	#NULL!	#NULL!		0	0	0	0	0	0		2	#NULL!	#NULL!	#NULL!	#NULL!	#NULL!	#NULL!	#NULL!		0	#NULL!
57	61	2	1		4		4	1	1	2		2	#NULL!		1	#NULL!	#NULL!	#NULL!	#NULL!	#NULL!	#NULL!	#NULL!		4	#NULL!	#NULL!	#NULL!	#NULL!	#NULL!	#NULL!		0	0	0	0	0	0		1	1	2	1	2	2	2	2		1	#NULL!
58	71	1	1		4		2	1	3	6		2	#NULL!		1	#NULL!	#NULL!	#NULL!	#NULL!	#NULL!	#NULL!	#NULL!		1	1	1	2	2	2	2		0	0	0	0	0	0		2	#NULL!	#NULL!	#NULL!	#NULL!	#NULL!	#NULL!	#NULL!		0	#NULL!
60	46	2	1		2		3	1	3	3		2	#NULL!		1	#NULL!	#NULL!	#NULL!	#NULL!	#NULL!	#NULL!	#NULL!		4	#NULL!	#NULL!	#NULL!	#NULL!	#NULL!	#NULL!		0	0	0	0	0	0		2	#NULL!	#NULL!	#NULL!	#NULL!	#NULL!	#NULL!	#NULL!		0	#NULL!
61	63	2	1		4		5	2	1	2		2	#NULL!		1	#NULL!	#NULL!	#NULL!	#NULL!	#NULL!	#NULL!	#NULL!		1	1	1	2	2	2	2		0	0	0	0	0	0		1	2	1	2	2	2	2	2		1	#NULL!
62	46	1	1		4		6	1	5	1		2	#NULL!		1	#NULL!	#NULL!	#NULL!	#NULL!	#NULL!	#NULL!	#NULL!		4	#NULL!	#NULL!	#NULL!	#NULL!	#NULL!	#NULL!		0	0	0	0	0	0		1	1	2	2	2	2	2	2		1	1
63	56	1	1		4		3	1	4	3		2	#NULL!		1	#NULL!	#NULL!	#NULL!	#NULL!	#NULL!	#NULL!	#NULL!		4	#NULL!	#NULL!	#NULL!	#NULL!	#NULL!	#NULL!		0	0	0	0	0	0		2	#NULL!	#NULL!	#NULL!	#NULL!	#NULL!	#NULL!	#NULL!		0	1
64	80	1	1		4		3	1	6	6		2	#NULL!		1	#NULL!	#NULL!	#NULL!	#NULL!	#NULL!	#NULL!	#NULL!		4	#NULL!	#NULL!	#NULL!	#NULL!	#NULL!	#NULL!		0	0	0	0	0	0		1	2	2	2	2	2	2	1	cholestrol, thyroid	2	#NULL!
65	50	1	1		4		3	1	6	3		2	#NULL!		2	1	2	2	2	2	1	2		2	#NULL!	#NULL!	#NULL!	#NULL!	#NULL!	#NULL!		1	2	2	2	2	1	superlite	1	1	1	2	2	2	2	2		2	#NULL!
67	40	2	1		2		3	1	2	1		2	#NULL!		1	#NULL!	#NULL!	#NULL!	#NULL!	#NULL!	#NULL!	#NULL!		4	#NULL!	#NULL!	#NULL!	#NULL!	#NULL!	#NULL!		0	0	0	0	0	0		2	#NULL!	#NULL!	#NULL!	#NULL!	#NULL!	#NULL!	#NULL!		0	#NULL!
68	57	2	1		4		6	1	1	2		2	#NULL!		1	#NULL!	#NULL!	#NULL!	#NULL!	#NULL!	#NULL!	#NULL!		4	#NULL!	#NULL!	#NULL!	#NULL!	#NULL!	#NULL!		0	0	0	0	0	0		2	#NULL!	#NULL!	#NULL!	#NULL!	#NULL!	#NULL!	#NULL!		0	#NULL!
69	56	2	1		4		4	1	2	2		2	#NULL!		1	#NULL!	#NULL!	#NULL!	#NULL!	#NULL!	#NULL!	#NULL!		4	#NULL!	#NULL!	#NULL!	#NULL!	#NULL!	#NULL!		0	0	0	0	0	0		1	1	2	2	2	2	2	2		1	#NULL!
78	49	2	1		2		15	1	4	3		2	#NULL!		1	#NULL!	#NULL!	#NULL!	#NULL!	#NULL!	#NULL!	#NULL!		4	#NULL!	#NULL!	#NULL!	#NULL!	#NULL!	#NULL!		0	0	0	0	0	0		2	#NULL!	#NULL!	#NULL!	#NULL!	#NULL!	#NULL!	#NULL!		0	#NULL!
79	70	2	1		2		15	1	1	2		1	1		1	#NULL!	#NULL!	#NULL!	#NULL!	#NULL!	#NULL!	#NULL!		1	1	1	2	2	2	2		0	0	0	0	0	0		1	1	2	2	2	2	2	2		1	2
80	52	2	1		4		3	1	1	1		2	#NULL!		1	#NULL!	#NULL!	#NULL!	#NULL!	#NULL!	#NULL!	#NULL!		4	#NULL!	#NULL!	#NULL!	#NULL!	#NULL!	#NULL!		0	0	0	0	0	0		2	#NULL!	#NULL!	#NULL!	#NULL!	#NULL!	#NULL!	#NULL!		0	#NULL!
81	45	2	1		4		3	1	2	1		2	#NULL!		1	#NULL!	#NULL!	#NULL!	#NULL!	#NULL!	#NULL!	#NULL!		4	#NULL!	#NULL!	#NULL!	#NULL!	#NULL!	#NULL!		0	0	0	0	0	0		2	#NULL!	#NULL!	#NULL!	#NULL!	#NULL!	#NULL!	#NULL!		0	#NULL!
82	48	2	1		4		7	1	4	1		2	#NULL!		1	#NULL!	#NULL!	#NULL!	#NULL!	#NULL!	#NULL!	#NULL!		4	#NULL!	#NULL!	#NULL!	#NULL!	#NULL!	#NULL!		0	0	0	0	0	0		1	1	1	2	2	2	2	1	cholestrol	3	2
83	40	2	1		4		3	1	2	1		2	#NULL!		1	#NULL!	#NULL!	#NULL!	#NULL!	#NULL!	#NULL!	#NULL!		4	#NULL!	#NULL!	#NULL!	#NULL!	#NULL!	#NULL!		0	0	0	0	0	0		2	#NULL!	#NULL!	#NULL!	#NULL!	#NULL!	#NULL!	#NULL!		0	#NULL!
86	43	2	1		4		3	1	3	1		2	#NULL!		1	#NULL!	#NULL!	#NULL!	#NULL!	#NULL!	#NULL!	#NULL!		4	#NULL!	#NULL!	#NULL!	#NULL!	#NULL!	#NULL!		0	0	0	0	0	0		1	1	2	2	2	2	2	2		1	#NULL!
88	55	1	1		4		3	1	6	7		2	#NULL!		1	#NULL!	#NULL!	#NULL!	#NULL!	#NULL!	#NULL!	#NULL!		4	#NULL!	#NULL!	#NULL!	#NULL!	#NULL!	#NULL!		0	0	0	0	0	0		2	#NULL!	#NULL!	#NULL!	#NULL!	#NULL!	#NULL!	#NULL!		0	1
89	77	1	1		4		9	1	4	6		2	#NULL!		1	#NULL!	#NULL!	#NULL!	#NULL!	#NULL!	#NULL!	#NULL!		4	#NULL!	#NULL!	#NULL!	#NULL!	#NULL!	#NULL!		0	0	0	0	0	0		1	1	1	2	2	2	2	2		2	#NULL!
90	74	2	1		3		5	1	1	2		1	1		1	#NULL!	#NULL!	#NULL!	#NULL!	#NULL!	#NULL!	#NULL!		4	#NULL!	#NULL!	#NULL!	#NULL!	#NULL!	#NULL!		0	0	0	0	0	0		1	1	2	2	2	2	2	2		1	#NULL!
91	53	2	1		4		1	2	2	1		1	2		1	#NULL!	#NULL!	#NULL!	#NULL!	#NULL!	#NULL!	#NULL!		4	#NULL!	#NULL!	#NULL!	#NULL!	#NULL!	#NULL!		0	0	0	0	0	0		1	2	2	1	2	2	2	1	uric acid	2	#NULL!
92	60	1	1		4		5	1	2	6		2	#NULL!		1	#NULL!	#NULL!	#NULL!	#NULL!	#NULL!	#NULL!	#NULL!		4	#NULL!	#NULL!	#NULL!	#NULL!	#NULL!	#NULL!		0	0	0	0	0	0		1	2	1	2	2	2	2	2		1	#NULL!
93	42	2	1		4		2	1	4	3		2	#NULL!		1	#NULL!	#NULL!	#NULL!	#NULL!	#NULL!	#NULL!	#NULL!		4	#NULL!	#NULL!	#NULL!	#NULL!	#NULL!	#NULL!		0	0	0	0	0	0		2	#NULL!	#NULL!	#NULL!	#NULL!	#NULL!	#NULL!	#NULL!		0	#NULL!
94	56	1	3		1		8	1	3	3		2	#NULL!		3	#NULL!	#NULL!	#NULL!	#NULL!	#NULL!	#NULL!	#NULL!		4	#NULL!	#NULL!	#NULL!	#NULL!	#NULL!	#NULL!		0	0	0	0	0	0		1	1	1	2	2	2	2	1	heart problem	3	#NULL!
96	71	1	1		2		10	1	3	1		1	1		1	#NULL!	#NULL!	#NULL!	#NULL!	#NULL!	#NULL!	#NULL!		3	1	1	2	2	2	2		2	2	2	2	2	1	superlite	2	#NULL!	#NULL!	#NULL!	#NULL!	#NULL!	#NULL!	#NULL!		0	1
97	52	2	1		2		2	1	4	2		2	#NULL!		2	3	2	2	2	2	1	2		4	#NULL!	#NULL!	#NULL!	#NULL!	#NULL!	#NULL!		0	0	0	0	0	0		2	#NULL!	#NULL!	#NULL!	#NULL!	#NULL!	#NULL!	#NULL!		0	#NULL!
99	50	2	1		4		4	1	2	2		2	#NULL!		1	#NULL!	#NULL!	#NULL!	#NULL!	#NULL!	#NULL!	#NULL!		4	#NULL!	#NULL!	#NULL!	#NULL!	#NULL!	#NULL!		0	0	0	0	0	0		2	#NULL!	#NULL!	#NULL!	#NULL!	#NULL!	#NULL!	#NULL!		0	#NULL!
100	46	2	2		3		6	1	2	1		2	#NULL!		3	#NULL!	#NULL!	#NULL!	#NULL!	#NULL!	#NULL!	#NULL!		4	#NULL!	#NULL!	#NULL!	#NULL!	#NULL!	#NULL!		0	0	0	0	0	0		2	#NULL!	#NULL!	#NULL!	#NULL!	#NULL!	#NULL!	#NULL!		0	1
103	72	2	1		2		3	1	2	2		2	#NULL!		1	#NULL!	#NULL!	#NULL!	#NULL!	#NULL!	#NULL!	#NULL!		4	#NULL!	#NULL!	#NULL!	#NULL!	#NULL!	#NULL!		0	0	0	0	0	0		1	1	1	2	2	2	2	1	thyroid, heart problem	4	#NULL!
104	58	1	1		2		10	1	4	6		2	#NULL!		1	#NULL!	#NULL!	#NULL!	#NULL!	#NULL!	#NULL!	#NULL!		1	1	1	2	2	2	2		0	0	0	0	0	0		1	1	1	2	2	2	2	2		2	1
106	35	2	1		4		4	1	4	2		2	#NULL!		1	#NULL!	#NULL!	#NULL!	#NULL!	#NULL!	#NULL!	#NULL!		4	#NULL!	#NULL!	#NULL!	#NULL!	#NULL!	#NULL!		0	0	0	0	0	0		2	#NULL!	#NULL!	#NULL!	#NULL!	#NULL!	#NULL!	#NULL!		0	#NULL!
108	65	1	1		4		7	1	3	1		2	#NULL!		1	#NULL!	#NULL!	#NULL!	#NULL!	#NULL!	#NULL!	#NULL!		4	#NULL!	#NULL!	#NULL!	#NULL!	#NULL!	#NULL!		0	0	0	0	0	0		1	2	2	2	1	2	2	2		1	2
109	46	2	1		4		3	1	3	1		2	#NULL!		1	#NULL!	#NULL!	#NULL!	#NULL!	#NULL!	#NULL!	#NULL!		4	#NULL!	#NULL!	#NULL!	#NULL!	#NULL!	#NULL!		0	0	0	0	0	0		2	#NULL!	#NULL!	#NULL!	#NULL!	#NULL!	#NULL!	#NULL!		0	#NULL!
111	58	1	1		4		2	1	5	6		2	#NULL!		1	#NULL!	#NULL!	#NULL!	#NULL!	#NULL!	#NULL!	#NULL!		4	#NULL!	#NULL!	#NULL!	#NULL!	#NULL!	#NULL!		0	0	0	0	0	0		2	#NULL!	#NULL!	#NULL!	#NULL!	#NULL!	#NULL!	#NULL!		0	#NULL!
113	51	1	1		4		2	1	3	1		2	#NULL!		1	#NULL!	#NULL!	#NULL!	#NULL!	#NULL!	#NULL!	#NULL!		4	#NULL!	#NULL!	#NULL!	#NULL!	#NULL!	#NULL!		0	0	0	0	0	0		1	1	1	2	2	2	2	1	cholestrol	3	#NULL!
115	42	1	1		4		6	1	4	4		2	#NULL!		1	#NULL!	#NULL!	#NULL!	#NULL!	#NULL!	#NULL!	#NULL!		4	#NULL!	#NULL!	#NULL!	#NULL!	#NULL!	#NULL!		0	0	0	0	0	0		1	2	1	2	2	2	2	2		1	#NULL!
119	42	2	1		4		4	1	4	3		2	#NULL!		1	#NULL!	#NULL!	#NULL!	#NULL!	#NULL!	#NULL!	#NULL!		4	#NULL!	#NULL!	#NULL!	#NULL!	#NULL!	#NULL!		0	0	0	0	0	0		1	1	2	2	2	2	2	1	thyroid	2	#NULL!
121	61	2	1		4		3	1	3	2		2	#NULL!		1	#NULL!	#NULL!	#NULL!	#NULL!	#NULL!	#NULL!	#NULL!		1	1	1	2	2	2	2		0	0	0	0	0	0		1	1	2	1	2	2	2	1	uric acid	2	#NULL!
129	60	2	1		4		2	1	3	1		2	#NULL!		1	#NULL!	#NULL!	#NULL!	#NULL!	#NULL!	#NULL!	#NULL!		4	#NULL!	#NULL!	#NULL!	#NULL!	#NULL!	#NULL!		0	0	0	0	0	0		2	#NULL!	#NULL!	#NULL!	#NULL!	#NULL!	#NULL!	#NULL!		0	#NULL!
131	77	1	1		2		2	2	2	1		1	1		3	#NULL!	#NULL!	#NULL!	#NULL!	#NULL!	#NULL!	#NULL!		4	#NULL!	#NULL!	#NULL!	#NULL!	#NULL!	#NULL!		0	0	0	0	0	0		1	1	1	2	1	2	2	2		3	#NULL!
134	53	2	1		3		2	1	2	1		2	#NULL!		1	#NULL!	#NULL!	#NULL!	#NULL!	#NULL!	#NULL!	#NULL!		2	#NULL!	#NULL!	#NULL!	#NULL!	#NULL!	#NULL!		1	2	2	2	2	1	superlite	1	2	2	1	2	2	2	2		1	#NULL!
135	51	1	1		2		2	1	3	3		2	#NULL!		2	3	2	2	2	2	1	2		2	#NULL!	#NULL!	#NULL!	#NULL!	#NULL!	#NULL!		1	2	2	2	2	1	superlite	2	#NULL!	#NULL!	#NULL!	#NULL!	#NULL!	#NULL!	#NULL!		0	#NULL!
137	55	2	1		4		6	1	1	2		2	#NULL!		1	#NULL!	#NULL!	#NULL!	#NULL!	#NULL!	#NULL!	#NULL!		4	#NULL!	#NULL!	#NULL!	#NULL!	#NULL!	#NULL!		#NULL!	#NULL!	#NULL!	#NULL!	#NULL!	#NULL!		2	#NULL!	#NULL!	#NULL!	#NULL!	#NULL!	#NULL!	#NULL!		0	#NULL!
142	48	1	1		4		4	1	5	8	social activist	2	#NULL!		1	#NULL!	#NULL!	#NULL!	#NULL!	#NULL!	#NULL!	#NULL!		2	#NULL!	#NULL!	#NULL!	#NULL!	#NULL!	#NULL!		1	2	1	2	2	2		2	#NULL!	#NULL!	#NULL!	#NULL!	#NULL!	#NULL!	#NULL!		0	#NULL!
143	41	2	1		4		4	1	2	2		2	#NULL!		1	#NULL!	#NULL!	#NULL!	#NULL!	#NULL!	#NULL!	#NULL!		4	#NULL!	#NULL!	#NULL!	#NULL!	#NULL!	#NULL!		#NULL!	#NULL!	#NULL!	#NULL!	#NULL!	#NULL!		2	#NULL!	#NULL!	#NULL!	#NULL!	#NULL!	#NULL!	#NULL!		0	1
144	55	2	1		4		3	1	3	2		2	#NULL!		1	#NULL!	#NULL!	#NULL!	#NULL!	#NULL!	#NULL!	#NULL!		4	#NULL!	#NULL!	#NULL!	#NULL!	#NULL!	#NULL!		#NULL!	#NULL!	#NULL!	#NULL!	#NULL!	#NULL!		1	1	1	2	2	2	1	2		3	#NULL!
146	61	1	1		4		4	1	3	1		2	#NULL!		1	#NULL!	#NULL!	#NULL!	#NULL!	#NULL!	#NULL!	#NULL!		4	#NULL!	#NULL!	#NULL!	#NULL!	#NULL!	#NULL!		#NULL!	#NULL!	#NULL!	#NULL!	#NULL!	#NULL!		1	1	2	2	2	2	2	2		1	#NULL!
150	58	1	1		4		2	1	2	1		2	#NULL!		1	#NULL!	#NULL!	#NULL!	#NULL!	#NULL!	#NULL!	#NULL!		1	1	1	2	2	2	2		#NULL!	#NULL!	#NULL!	#NULL!	#NULL!	#NULL!		2	#NULL!	#NULL!	#NULL!	#NULL!	#NULL!	#NULL!	#NULL!		0	#NULL!
151	52	1	1		4		3	1	5	1		2	#NULL!		1	#NULL!	#NULL!	#NULL!	#NULL!	#NULL!	#NULL!	#NULL!		1	1	1	2	2	2	2		#NULL!	#NULL!	#NULL!	#NULL!	#NULL!	#NULL!		2	#NULL!	#NULL!	#NULL!	#NULL!	#NULL!	#NULL!	#NULL!		0	#NULL!
152	81	1	1		4		8	1	4	6		2	#NULL!		1	#NULL!	#NULL!	#NULL!	#NULL!	#NULL!	#NULL!	#NULL!		4	#NULL!	#NULL!	#NULL!	#NULL!	#NULL!	#NULL!		#NULL!	#NULL!	#NULL!	#NULL!	#NULL!	#NULL!		2	#NULL!	#NULL!	#NULL!	#NULL!	#NULL!	#NULL!	#NULL!		0	#NULL!
154	62	2	1		4		6	1	1	1		2	#NULL!		1	#NULL!	#NULL!	#NULL!	#NULL!	#NULL!	#NULL!	#NULL!		4	#NULL!	#NULL!	#NULL!	#NULL!	#NULL!	#NULL!		#NULL!	#NULL!	#NULL!	#NULL!	#NULL!	#NULL!		1	1	2	2	2	2	2	2		1	1
155	54	1	1		4		2	1	4	7		2	#NULL!		1	#NULL!	#NULL!	#NULL!	#NULL!	#NULL!	#NULL!	#NULL!		4	#NULL!	#NULL!	#NULL!	#NULL!	#NULL!	#NULL!		#NULL!	#NULL!	#NULL!	#NULL!	#NULL!	#NULL!		1	2	1	2	2	2	2	1	heart problem	2	#NULL!
157	59	2	1		4		2	1	2	2		2	#NULL!		1	#NULL!	#NULL!	#NULL!	#NULL!	#NULL!	#NULL!	#NULL!		4	#NULL!	#NULL!	#NULL!	#NULL!	#NULL!	#NULL!		#NULL!	#NULL!	#NULL!	#NULL!	#NULL!	#NULL!		2	#NULL!	#NULL!	#NULL!	#NULL!	#NULL!	#NULL!	#NULL!		0	#NULL!
158	50	2	1		4		3	1	4	1		2	#NULL!		1	#NULL!	#NULL!	#NULL!	#NULL!	#NULL!	#NULL!	#NULL!		4	#NULL!	#NULL!	#NULL!	#NULL!	#NULL!	#NULL!		#NULL!	#NULL!	#NULL!	#NULL!	#NULL!	#NULL!		2	#NULL!	#NULL!	#NULL!	#NULL!	#NULL!	#NULL!	#NULL!		0	1
160	58	1	1		4		5	1	4	6		2	#NULL!		1	#NULL!	#NULL!	#NULL!	#NULL!	#NULL!	#NULL!	#NULL!		1	1	1	2	2	2	2		#NULL!	#NULL!	#NULL!	#NULL!	#NULL!	#NULL!		2	#NULL!	#NULL!	#NULL!	#NULL!	#NULL!	#NULL!	#NULL!		0	#NULL!
161	82	1	1		4		10	1	5	6		2	#NULL!		1	#NULL!	#NULL!	#NULL!	#NULL!	#NULL!	#NULL!	#NULL!		1	1	1	2	2	2	2		#NULL!	#NULL!	#NULL!	#NULL!	#NULL!	#NULL!		1	2	1	2	2	2	1	1	heart problem	3	#NULL!
162	74	2	1		4		5	2	2	2		2	#NULL!		1	#NULL!	#NULL!	#NULL!	#NULL!	#NULL!	#NULL!	#NULL!		4	#NULL!	#NULL!	#NULL!	#NULL!	#NULL!	#NULL!		#NULL!	#NULL!	#NULL!	#NULL!	#NULL!	#NULL!		1	1	1	2	1	2	2	2		3	2
167	40	2	1		4		10	1	5	4		2	#NULL!		1	#NULL!	#NULL!	#NULL!	#NULL!	#NULL!	#NULL!	#NULL!		4	#NULL!	#NULL!	#NULL!	#NULL!	#NULL!	#NULL!		#NULL!	#NULL!	#NULL!	#NULL!	#NULL!	#NULL!		2	#NULL!	#NULL!	#NULL!	#NULL!	#NULL!	#NULL!	#NULL!		0	1
168	54	2	1		4		3	1	5	2		2	#NULL!		1	#NULL!	#NULL!	#NULL!	#NULL!	#NULL!	#NULL!	#NULL!		4	#NULL!	#NULL!	#NULL!	#NULL!	#NULL!	#NULL!		#NULL!	#NULL!	#NULL!	#NULL!	#NULL!	#NULL!		2	#NULL!	#NULL!	#NULL!	#NULL!	#NULL!	#NULL!	#NULL!		0	#NULL!
177	79	1	1		4		3	2	4	7		1	1		1	#NULL!	#NULL!	#NULL!	#NULL!	#NULL!	#NULL!	#NULL!		4	#NULL!	#NULL!	#NULL!	#NULL!	#NULL!	#NULL!		#NULL!	#NULL!	#NULL!	#NULL!	#NULL!	#NULL!		1	1	1	2	2	2	2	1	cholestrol, uric acid	4	#NULL!
178	63	2	1		4		6	2	2	1		1	2		1	#NULL!	#NULL!	#NULL!	#NULL!	#NULL!	#NULL!	#NULL!		4	#NULL!	#NULL!	#NULL!	#NULL!	#NULL!	#NULL!		#NULL!	#NULL!	#NULL!	#NULL!	#NULL!	#NULL!		1	1	1	2	2	2	2	2		2	2
179	48	1	1		4		7	1	4	2		2	#NULL!		1	#NULL!	#NULL!	#NULL!	#NULL!	#NULL!	#NULL!	#NULL!		4	#NULL!	#NULL!	#NULL!	#NULL!	#NULL!	#NULL!		#NULL!	#NULL!	#NULL!	#NULL!	#NULL!	#NULL!		2	#NULL!	#NULL!	#NULL!	#NULL!	#NULL!	#NULL!	#NULL!		0	1
182	69	1	1		4		2	1	5	6		2	#NULL!		1	#NULL!	#NULL!	#NULL!	#NULL!	#NULL!	#NULL!	#NULL!		4	#NULL!	#NULL!	#NULL!	#NULL!	#NULL!	#NULL!		#NULL!	#NULL!	#NULL!	#NULL!	#NULL!	#NULL!		2	#NULL!	#NULL!	#NULL!	#NULL!	#NULL!	#NULL!	#NULL!		0	#NULL!
183	72	2	1		4		6	1	6	6		2	#NULL!		1	#NULL!	#NULL!	#NULL!	#NULL!	#NULL!	#NULL!	#NULL!		4	#NULL!	#NULL!	#NULL!	#NULL!	#NULL!	#NULL!		#NULL!	#NULL!	#NULL!	#NULL!	#NULL!	#NULL!		1	2	1	2	2	2	2	2		1	#NULL!
185	68	1	1		4		6	1	4	6		2	#NULL!		1	#NULL!	#NULL!	#NULL!	#NULL!	#NULL!	#NULL!	#NULL!		1	1	1	2	2	2	2		#NULL!	#NULL!	#NULL!	#NULL!	#NULL!	#NULL!		1	1	1	2	2	2	2	1	cholestrol, prostate	4	#NULL!
186	51	1	1		4		3	1	5	7		2	#NULL!		1	#NULL!	#NULL!	#NULL!	#NULL!	#NULL!	#NULL!	#NULL!		4	#NULL!	#NULL!	#NULL!	#NULL!	#NULL!	#NULL!		#NULL!	#NULL!	#NULL!	#NULL!	#NULL!	#NULL!		2	#NULL!	#NULL!	#NULL!	#NULL!	#NULL!	#NULL!	#NULL!		0	#NULL!
191	60	2	1		4		2	1	4	6		2	#NULL!		1	#NULL!	#NULL!	#NULL!	#NULL!	#NULL!	#NULL!	#NULL!		4	#NULL!	#NULL!	#NULL!	#NULL!	#NULL!	#NULL!		#NULL!	#NULL!	#NULL!	#NULL!	#NULL!	#NULL!		2	#NULL!	#NULL!	#NULL!	#NULL!	#NULL!	#NULL!	#NULL!		0	#NULL!
192	44	2	1		4		5	1	4	2		2	#NULL!		1	#NULL!	#NULL!	#NULL!	#NULL!	#NULL!	#NULL!	#NULL!		4	#NULL!	#NULL!	#NULL!	#NULL!	#NULL!	#NULL!		#NULL!	#NULL!	#NULL!	#NULL!	#NULL!	#NULL!		2	#NULL!	#NULL!	#NULL!	#NULL!	#NULL!	#NULL!	#NULL!		0	#NULL!
195	50	2	1		4		3	1	3	2		2	#NULL!		1	#NULL!	#NULL!	#NULL!	#NULL!	#NULL!	#NULL!	#NULL!		4	#NULL!	#NULL!	#NULL!	#NULL!	#NULL!	#NULL!		#NULL!	#NULL!	#NULL!	#NULL!	#NULL!	#NULL!		2	#NULL!	#NULL!	#NULL!	#NULL!	#NULL!	#NULL!	#NULL!		0	#NULL!
197	72	1	1		4		7	1	6	6		2	#NULL!		1	#NULL!	#NULL!	#NULL!	#NULL!	#NULL!	#NULL!	#NULL!		4	#NULL!	#NULL!	#NULL!	#NULL!	#NULL!	#NULL!		#NULL!	#NULL!	#NULL!	#NULL!	#NULL!	#NULL!		1	1	2	2	2	2	2	1	prostate	2	#NULL!
198	49	2	1		4		4	1	6	6		2	#NULL!		1	#NULL!	#NULL!	#NULL!	#NULL!	#NULL!	#NULL!	#NULL!		4	#NULL!	#NULL!	#NULL!	#NULL!	#NULL!	#NULL!		#NULL!	#NULL!	#NULL!	#NULL!	#NULL!	#NULL!		2	#NULL!	#NULL!	#NULL!	#NULL!	#NULL!	#NULL!	#NULL!		0	#NULL!
199	49	2	1		4		3	1	5	4		2	#NULL!		1	#NULL!	#NULL!	#NULL!	#NULL!	#NULL!	#NULL!	#NULL!		4	#NULL!	#NULL!	#NULL!	#NULL!	#NULL!	#NULL!		#NULL!	#NULL!	#NULL!	#NULL!	#NULL!	#NULL!		2	#NULL!	#NULL!	#NULL!	#NULL!	#NULL!	#NULL!	#NULL!		0	1
200	69	2	1		4		1	2	2	2		1	2		1	#NULL!	#NULL!	#NULL!	#NULL!	#NULL!	#NULL!	#NULL!		4	#NULL!	#NULL!	#NULL!	#NULL!	#NULL!	#NULL!		#NULL!	#NULL!	#NULL!	#NULL!	#NULL!	#NULL!		2	#NULL!	#NULL!	#NULL!	#NULL!	#NULL!	#NULL!	#NULL!		0	#NULL!
202	45	2	1		2		2	1	2	3		2	#NULL!		1	#NULL!	#NULL!	#NULL!	#NULL!	#NULL!	#NULL!	#NULL!		4	#NULL!	#NULL!	#NULL!	#NULL!	#NULL!	#NULL!		#NULL!	#NULL!	#NULL!	#NULL!	#NULL!	#NULL!		2	#NULL!	#NULL!	#NULL!	#NULL!	#NULL!	#NULL!	#NULL!		0	#NULL!
204	52	2	3		4		6	2	4	2		1	2		1	#NULL!	#NULL!	#NULL!	#NULL!	#NULL!	#NULL!	#NULL!		4	#NULL!	#NULL!	#NULL!	#NULL!	#NULL!	#NULL!		#NULL!	#NULL!	#NULL!	#NULL!	#NULL!	#NULL!		2	#NULL!	#NULL!	#NULL!	#NULL!	#NULL!	#NULL!	#NULL!		0	1
205	52	2	1		4		2	1	2	2		2	#NULL!		1	#NULL!	#NULL!	#NULL!	#NULL!	#NULL!	#NULL!	#NULL!		4	#NULL!	#NULL!	#NULL!	#NULL!	#NULL!	#NULL!		#NULL!	#NULL!	#NULL!	#NULL!	#NULL!	#NULL!		2	#NULL!	#NULL!	#NULL!	#NULL!	#NULL!	#NULL!	#NULL!		0	#NULL!
207	56	1	1		3		2	1	4	6		2	#NULL!		1	#NULL!	#NULL!	#NULL!	#NULL!	#NULL!	#NULL!	#NULL!		4	#NULL!	#NULL!	#NULL!	#NULL!	#NULL!	#NULL!		#NULL!	#NULL!	#NULL!	#NULL!	#NULL!	#NULL!		1	1	1	2	2	2	2	2		2	#NULL!
208	53	2	1		4		3	1	3	2		2	#NULL!		1	#NULL!	#NULL!	#NULL!	#NULL!	#NULL!	#NULL!	#NULL!		4	#NULL!	#NULL!	#NULL!	#NULL!	#NULL!	#NULL!		#NULL!	#NULL!	#NULL!	#NULL!	#NULL!	#NULL!		2	#NULL!	#NULL!	#NULL!	#NULL!	#NULL!	#NULL!	#NULL!		0	#NULL!
209	63	2	1		2		3	1	3	2		2	#NULL!		1	#NULL!	#NULL!	#NULL!	#NULL!	#NULL!	#NULL!	#NULL!		1	1	1	2	2	2	2		#NULL!	#NULL!	#NULL!	#NULL!	#NULL!	#NULL!		1	1	2	2	2	2	2	1	gastritis	2	#NULL!
210	65	2	1		2		4	2	2	1		1	2		2	3	2	2	2	2	1	2		4	#NULL!	#NULL!	#NULL!	#NULL!	#NULL!	#NULL!		#NULL!	#NULL!	#NULL!	#NULL!	#NULL!	#NULL!		2	#NULL!	#NULL!	#NULL!	#NULL!	#NULL!	#NULL!	#NULL!		0	#NULL!
211	52	2	1		4		2	2	2	2		1	2		1	#NULL!	#NULL!	#NULL!	#NULL!	#NULL!	#NULL!	#NULL!		4	#NULL!	#NULL!	#NULL!	#NULL!	#NULL!	#NULL!		#NULL!	#NULL!	#NULL!	#NULL!	#NULL!	#NULL!		1	2	2	2	2	2	2	1	gastritis	1	#NULL!
213	63	1	1		2		5	1	6	3		2	#NULL!		1	#NULL!	#NULL!	#NULL!	#NULL!	#NULL!	#NULL!	#NULL!		4	#NULL!	#NULL!	#NULL!	#NULL!	#NULL!	#NULL!		#NULL!	#NULL!	#NULL!	#NULL!	#NULL!	#NULL!		1	1	2	2	2	2	2	2		1	#NULL!
214	51	2	1		2		4	1	2	3		2	#NULL!		2	2	2	2	2	2	1	2		4	#NULL!	#NULL!	#NULL!	#NULL!	#NULL!	#NULL!		#NULL!	#NULL!	#NULL!	#NULL!	#NULL!	#NULL!		2	#NULL!	#NULL!	#NULL!	#NULL!	#NULL!	#NULL!	#NULL!		0	#NULL!
215	62	1	1		2		4	1	4	6		2	#NULL!		2	3	2	2	2	2	1	2		4	#NULL!	#NULL!	#NULL!	#NULL!	#NULL!	#NULL!		#NULL!	#NULL!	#NULL!	#NULL!	#NULL!	#NULL!		2	#NULL!	#NULL!	#NULL!	#NULL!	#NULL!	#NULL!	#NULL!		0	#NULL!
217	49	2	1		4		2	1	6	4		2	#NULL!		1	#NULL!	#NULL!	#NULL!	#NULL!	#NULL!	#NULL!	#NULL!		4	#NULL!	#NULL!	#NULL!	#NULL!	#NULL!	#NULL!		#NULL!	#NULL!	#NULL!	#NULL!	#NULL!	#NULL!		2	#NULL!	#NULL!	#NULL!	#NULL!	#NULL!	#NULL!	#NULL!		0	#NULL!
218	69	1	1		4		4	1	3	6		2	#NULL!		1	#NULL!	#NULL!	#NULL!	#NULL!	#NULL!	#NULL!	#NULL!		4	#NULL!	#NULL!	#NULL!	#NULL!	#NULL!	#NULL!		#NULL!	#NULL!	#NULL!	#NULL!	#NULL!	#NULL!		1	1	1	2	2	2	2	2		2	#NULL!
18	70	1	1		4		2	1	6	7		2	#NULL!		2	4	2	2	1	2	2	2		4	#NULL!	#NULL!	#NULL!	#NULL!	#NULL!	#NULL!		#NULL!	#NULL!	#NULL!	#NULL!	#NULL!	#NULL!		2	#NULL!	#NULL!	#NULL!	#NULL!	#NULL!	#NULL!	#NULL!		0	1
72	53	1	1		4		3	1	5	7		2	#NULL!		2	4	1	2	2	2	2	2		2	#NULL!	#NULL!	#NULL!	#NULL!	#NULL!	#NULL!		2	2	2	2	1	2		2	#NULL!	#NULL!	#NULL!	#NULL!	#NULL!	#NULL!	#NULL!		0	#NULL!
73	52	1	1		4		5	1	6	6		2	#NULL!		1	#NULL!	#NULL!	#NULL!	#NULL!	#NULL!	#NULL!	#NULL!		4	#NULL!	#NULL!	#NULL!	#NULL!	#NULL!	#NULL!		#NULL!	#NULL!	#NULL!	#NULL!	#NULL!	#NULL!		2	#NULL!	#NULL!	#NULL!	#NULL!	#NULL!	#NULL!	#NULL!		0	#NULL!
98	48	2	1		4		4	1	4	1		2	#NULL!		1	#NULL!	#NULL!	#NULL!	#NULL!	#NULL!	#NULL!	#NULL!		4	#NULL!	#NULL!	#NULL!	#NULL!	#NULL!	#NULL!		#NULL!	#NULL!	#NULL!	#NULL!	#NULL!	#NULL!		1	1	2	2	2	2	2	1	cholestrol	2	#NULL!
107	61	2	1		4		2	1	2	1		2	#NULL!		1	#NULL!	#NULL!	#NULL!	#NULL!	#NULL!	#NULL!	#NULL!		4	#NULL!	#NULL!	#NULL!	#NULL!	#NULL!	#NULL!		#NULL!	#NULL!	#NULL!	#NULL!	#NULL!	#NULL!		2	#NULL!	#NULL!	#NULL!	#NULL!	#NULL!	#NULL!	#NULL!		0	#NULL!
117	63	2	1		4		3	1	2	6		2	#NULL!		1	#NULL!	#NULL!	#NULL!	#NULL!	#NULL!	#NULL!	#NULL!		1	1	1	2	2	2	2		#NULL!	#NULL!	#NULL!	#NULL!	#NULL!	#NULL!		2	#NULL!	#NULL!	#NULL!	#NULL!	#NULL!	#NULL!	#NULL!		0	#NULL!
118	50	2	1		4		4	1	4	1		2	#NULL!		1	#NULL!	#NULL!	#NULL!	#NULL!	#NULL!	#NULL!	#NULL!		4	#NULL!	#NULL!	#NULL!	#NULL!	#NULL!	#NULL!		#NULL!	#NULL!	#NULL!	#NULL!	#NULL!	#NULL!		2	#NULL!	#NULL!	#NULL!	#NULL!	#NULL!	#NULL!	#NULL!		0	#NULL!
127	46	2	1		4		5	1	1	2		2	#NULL!		1	#NULL!	#NULL!	#NULL!	#NULL!	#NULL!	#NULL!	#NULL!		4	#NULL!	#NULL!	#NULL!	#NULL!	#NULL!	#NULL!		#NULL!	#NULL!	#NULL!	#NULL!	#NULL!	#NULL!		1	2	2	2	2	2	2	1	thyroid, migraine	2	#NULL!
138	52	1	1		4		2	1	5	4		2	#NULL!		1	#NULL!	#NULL!	#NULL!	#NULL!	#NULL!	#NULL!	#NULL!		4	#NULL!	#NULL!	#NULL!	#NULL!	#NULL!	#NULL!		#NULL!	#NULL!	#NULL!	#NULL!	#NULL!	#NULL!		1	1	2	2	2	2	2	2		1	#NULL!
153	75	2	1		4		4	2	1	2		1	1		1	#NULL!	#NULL!	#NULL!	#NULL!	#NULL!	#NULL!	#NULL!		4	#NULL!	#NULL!	#NULL!	#NULL!	#NULL!	#NULL!		#NULL!	#NULL!	#NULL!	#NULL!	#NULL!	#NULL!		2	#NULL!	#NULL!	#NULL!	#NULL!	#NULL!	#NULL!	#NULL!		0	#NULL!
36	50	1	1		4		3	1	4	3		2	#NULL!		2	2	2	2	1	2	2	2		2	#NULL!	#NULL!	#NULL!	#NULL!	#NULL!	#NULL!		1	2	2	2	2	1	superlite	2	#NULL!	#NULL!	#NULL!	#NULL!	#NULL!	#NULL!	#NULL!		0	#NULL!
42	58	1	1		4		2	1	4	6		2	#NULL!		1	#NULL!	#NULL!	#NULL!	#NULL!	#NULL!	#NULL!	#NULL!		4	#NULL!	#NULL!	#NULL!	#NULL!	#NULL!	#NULL!		#NULL!	#NULL!	#NULL!	#NULL!	#NULL!	#NULL!		1	1	2	2	2	2	2	2		1	#NULL!
52	53	2	1		4		6	1	3	2		2	#NULL!		1	#NULL!	#NULL!	#NULL!	#NULL!	#NULL!	#NULL!	#NULL!		4	#NULL!	#NULL!	#NULL!	#NULL!	#NULL!	#NULL!		#NULL!	#NULL!	#NULL!	#NULL!	#NULL!	#NULL!		2	#NULL!	#NULL!	#NULL!	#NULL!	#NULL!	#NULL!	#NULL!		0	#NULL!
66	53	1	2		2		6	1	4	3		2	#NULL!		2	1	2	2	2	2	1	2		3	1	1	2	2	2	2		1	2	2	2	2	1	superlite	1	1	1	2	2	2	2	2		2	1
70	50	1	1		2		6	1	3	5		2	#NULL!		2	1	2	2	2	2	1	2		2	#NULL!	#NULL!	#NULL!	#NULL!	#NULL!	#NULL!		1	2	2	2	2	1	superlite	2	#NULL!	#NULL!	#NULL!	#NULL!	#NULL!	#NULL!	#NULL!		0	#NULL!
77	55	2	1		4		2	1	3	2		2	#NULL!		1	#NULL!	#NULL!	#NULL!	#NULL!	#NULL!	#NULL!	#NULL!		4	#NULL!	#NULL!	#NULL!	#NULL!	#NULL!	#NULL!		#NULL!	#NULL!	#NULL!	#NULL!	#NULL!	#NULL!		1	2	2	2	2	2	2	1	skin problem, neuro. problem	2	#NULL!
84	43	2	1		2		2	1	3	1		2	#NULL!		1	#NULL!	#NULL!	#NULL!	#NULL!	#NULL!	#NULL!	#NULL!		4	#NULL!	#NULL!	#NULL!	#NULL!	#NULL!	#NULL!		#NULL!	#NULL!	#NULL!	#NULL!	#NULL!	#NULL!		1	2	2	2	2	2	2	1	thyroid	1	#NULL!
85	54	1	2		3		5	1	3	3		2	#NULL!		2	3	1	1	1	1	1	2		4	#NULL!	#NULL!	#NULL!	#NULL!	#NULL!	#NULL!		#NULL!	#NULL!	#NULL!	#NULL!	#NULL!	#NULL!		1	1	2	2	2	2	2	2		1	#NULL!
116	67	1	1		4		2	1	5	7		2	#NULL!		2	3	1	2	2	2	2	2		4	#NULL!	#NULL!	#NULL!	#NULL!	#NULL!	#NULL!		#NULL!	#NULL!	#NULL!	#NULL!	#NULL!	#NULL!		2	#NULL!	#NULL!	#NULL!	#NULL!	#NULL!	#NULL!	#NULL!		0	#NULL!
122	53	1	1		4		2	1	4	6		2	#NULL!		1	#NULL!	#NULL!	#NULL!	#NULL!	#NULL!	#NULL!	#NULL!		4	#NULL!	#NULL!	#NULL!	#NULL!	#NULL!	#NULL!		#NULL!	#NULL!	#NULL!	#NULL!	#NULL!	#NULL!		2	#NULL!	#NULL!	#NULL!	#NULL!	#NULL!	#NULL!	#NULL!		0	1
125	55	2	1		4		4	1	2	1		2	#NULL!		1	#NULL!	#NULL!	#NULL!	#NULL!	#NULL!	#NULL!	#NULL!		4	#NULL!	#NULL!	#NULL!	#NULL!	#NULL!	#NULL!		#NULL!	#NULL!	#NULL!	#NULL!	#NULL!	#NULL!		1	1	2	2	2	2	2	1	cholestrol, uric acid	3	#NULL!
126	75	1	1		4		6	2	3	6		2	#NULL!		1	#NULL!	#NULL!	#NULL!	#NULL!	#NULL!	#NULL!	#NULL!		4	#NULL!	#NULL!	#NULL!	#NULL!	#NULL!	#NULL!		#NULL!	#NULL!	#NULL!	#NULL!	#NULL!	#NULL!		1	1	1	1	2	2	2	2		3	#NULL!
130	48	2	1		4		2	1	5	2		2	#NULL!		1	#NULL!	#NULL!	#NULL!	#NULL!	#NULL!	#NULL!	#NULL!		4	#NULL!	#NULL!	#NULL!	#NULL!	#NULL!	#NULL!		#NULL!	#NULL!	#NULL!	#NULL!	#NULL!	#NULL!		1	1	2	2	2	2	2	1	thyroid, cholestrol	2	#NULL!
132	50	2	1		4		2	1	2	2		2	#NULL!		1	#NULL!	#NULL!	#NULL!	#NULL!	#NULL!	#NULL!	#NULL!		4	#NULL!	#NULL!	#NULL!	#NULL!	#NULL!	#NULL!		#NULL!	#NULL!	#NULL!	#NULL!	#NULL!	#NULL!		2	#NULL!	#NULL!	#NULL!	#NULL!	#NULL!	#NULL!	#NULL!		0	#NULL!
133	73	2	2		1		5	2	1	1		2	#NULL!		2	3	2	2	2	2	1	2		1	1	1	2	2	2	2		#NULL!	#NULL!	#NULL!	#NULL!	#NULL!	#NULL!		2	#NULL!	#NULL!	#NULL!	#NULL!	#NULL!	#NULL!	#NULL!		0	#NULL!
139	57	1	5	kirat	3		4	1	4	6		2	#NULL!		1	#NULL!	#NULL!	#NULL!	#NULL!	#NULL!	#NULL!	#NULL!		2	#NULL!	#NULL!	#NULL!	#NULL!	#NULL!	#NULL!		1	2	2	2	1	2		2	#NULL!	#NULL!	#NULL!	#NULL!	#NULL!	#NULL!	#NULL!		0	#NULL!
148	61	1	1		4		6	1	5	1		2	#NULL!		1	#NULL!	#NULL!	#NULL!	#NULL!	#NULL!	#NULL!	#NULL!		4	#NULL!	#NULL!	#NULL!	#NULL!	#NULL!	#NULL!		#NULL!	#NULL!	#NULL!	#NULL!	#NULL!	#NULL!		2	#NULL!	#NULL!	#NULL!	#NULL!	#NULL!	#NULL!	#NULL!		0	#NULL!
149	45	1	1		4		1	1	3	3		2	#NULL!		2	3	1	2	2	2	2	2		3	1	1	2	2	2	2		1	2	1	2	2	2		2	#NULL!	#NULL!	#NULL!	#NULL!	#NULL!	#NULL!	#NULL!		0	#NULL!
164	59	2	1		4		6	1	2	3		2	#NULL!		1	#NULL!	#NULL!	#NULL!	#NULL!	#NULL!	#NULL!	#NULL!		4	#NULL!	#NULL!	#NULL!	#NULL!	#NULL!	#NULL!		#NULL!	#NULL!	#NULL!	#NULL!	#NULL!	#NULL!		2	#NULL!	#NULL!	#NULL!	#NULL!	#NULL!	#NULL!	#NULL!		0	#NULL!
165	57	1	1		4		10	1	4	3		2	#NULL!		3	#NULL!	#NULL!	#NULL!	#NULL!	#NULL!	#NULL!	#NULL!		4	#NULL!	#NULL!	#NULL!	#NULL!	#NULL!	#NULL!		#NULL!	#NULL!	#NULL!	#NULL!	#NULL!	#NULL!		1	1	1	2	1	2	2	1	heart problem	4	#NULL!
166	46	2	1		4		2	1	4	3		2	#NULL!		1	#NULL!	#NULL!	#NULL!	#NULL!	#NULL!	#NULL!	#NULL!		4	#NULL!	#NULL!	#NULL!	#NULL!	#NULL!	#NULL!		#NULL!	#NULL!	#NULL!	#NULL!	#NULL!	#NULL!		2	#NULL!	#NULL!	#NULL!	#NULL!	#NULL!	#NULL!	#NULL!		0	#NULL!
187	51	2	1		4		2	1	4	2		2	#NULL!		1	#NULL!	#NULL!	#NULL!	#NULL!	#NULL!	#NULL!	#NULL!		4	#NULL!	#NULL!	#NULL!	#NULL!	#NULL!	#NULL!		#NULL!	#NULL!	#NULL!	#NULL!	#NULL!	#NULL!		2	#NULL!	#NULL!	#NULL!	#NULL!	#NULL!	#NULL!	#NULL!		0	#NULL!
201	50	1	1		2		2	1	3	3		2	#NULL!		1	#NULL!	#NULL!	#NULL!	#NULL!	#NULL!	#NULL!	#NULL!		4	#NULL!	#NULL!	#NULL!	#NULL!	#NULL!	#NULL!		#NULL!	#NULL!	#NULL!	#NULL!	#NULL!	#NULL!		1	2	2	2	2	2	2	1	prostate	1	#NULL!
203	77	2	1		4		4	2	2	2		2	#NULL!		1	#NULL!	#NULL!	#NULL!	#NULL!	#NULL!	#NULL!	#NULL!		4	#NULL!	#NULL!	#NULL!	#NULL!	#NULL!	#NULL!		#NULL!	#NULL!	#NULL!	#NULL!	#NULL!	#NULL!		1	1	2	2	2	2	2	1	neuro. problem, thyroid, cholestrol	4	#NULL!
216	52	1	1		4		5	1	6	3		2	#NULL!		1	#NULL!	#NULL!	#NULL!	#NULL!	#NULL!	#NULL!	#NULL!		4	#NULL!	#NULL!	#NULL!	#NULL!	#NULL!	#NULL!		#NULL!	#NULL!	#NULL!	#NULL!	#NULL!	#NULL!		2	#NULL!	#NULL!	#NULL!	#NULL!	#NULL!	#NULL!	#NULL!		0	#NULL!
175	50	2	1		4		2	1	3	2		2	#NULL!		1	#NULL!	#NULL!	#NULL!	#NULL!	#NULL!	#NULL!	#NULL!		4	#NULL!	#NULL!	#NULL!	#NULL!	#NULL!	#NULL!		#NULL!	#NULL!	#NULL!	#NULL!	#NULL!	#NULL!		2	#NULL!	#NULL!	#NULL!	#NULL!	#NULL!	#NULL!	#NULL!		0	#NULL!
156	56	2	1		4		1	2	2	1		1	2		1	#NULL!	#NULL!	#NULL!	#NULL!	#NULL!	#NULL!	#NULL!		4	#NULL!	#NULL!	#NULL!	#NULL!	#NULL!	#NULL!		#NULL!	#NULL!	#NULL!	#NULL!	#NULL!	#NULL!		2	#NULL!	#NULL!	#NULL!	#NULL!	#NULL!	#NULL!	#NULL!		0	#NULL!
[truncated: 98 more columns]
